# Supplementary material for: Eucommiae cortex Comprehensive Phytochemical Analysis Connected with Its In Vitro Anti-Inflammatory Activity in Human Immune Cells
Source: Molecules. 2025 Mar 18;30(6):1364. doi: 10.3390/molecules30061364 (PMC11944357; doi:10.3390/molecules30061364)
Supplement: Supplementary file 1 [file molecules-30-01364-s001.zip]

Archive with 1 entries (1 files):
- molecules-3447140-supplementary.pdf
